# Supplementary material for: Self-Reported Habitual Daily Physical Activity as an Independent Predictor of Coronary Artery Disease Extension in Patients with Myocardial Infarction: A Prospective Observational Study
Source: J Clin Med. 2026 May 15;15(10):3814. doi: 10.3390/jcm15103814 (PMC13207773; doi:10.3390/jcm15103814)
Supplement: Supplementary file 1 [file jcm-15-03814-s001.zip]

Archive with 1 entries (1 files):
- jcm-4283167-supplementary.pdf
